# Supplementary material for: Nest architecture and male aggression drive sexual isolation between three-spined stickleback ecotypes
Source: Zoological Lett. 2026 Feb 12;12:5. doi: 10.1186/s40851-026-00263-w (PMC13055007; doi:10.1186/s40851-026-00263-w)
Supplement: Supplementary file 2 — Supplementary Material 2. Video S1 Armourless male three-spined stickleback from Loch Bharpa, North Uist, courting and leading a female from the same population to a nest he has built on the top of an artificial aquarium plant. [file 40851_2026_263_MOESM2_ESM.zip]

Archive with 1 entries (1 files):
- 40851_2026_263_MOESM2_ESM.mov
